# Supplementary material for: ﻿First record of the genus Sceloattalus Wittmer, 1966 (Coleoptera, Malachiidae) from China, with description of a new species
Source: Zookeys. 2023 Sep 27;1181:1–7. doi: 10.3897/zookeys.1181.107115 (PMC10838551; doi:10.3897/zookeys.1181.107115)
Supplement: XML Treatment for Sceloattalus [file zookeys.1181.107115-treatment1.xml]

<!DOCTYPE tp:taxon-treatment
  PUBLIC "-//TaxonX//DTD Taxonomic Treatment Publishing DTD v0 20100105//EN" "tax-treatment-NSO.dtd">
<tp:taxon-treatment xmlns:tp="http://www.plazi.org/taxpub"><tp:treatment-meta><kwd-group><label>Taxon classification</label><kwd>
              <named-content content-type="kingdom">Animalia</named-content>
            </kwd><kwd>
              <named-content content-type="order">Coleoptera</named-content>
            </kwd><kwd>
              <named-content content-type="family">Melyridae</named-content>
            </kwd></kwd-group><mixed-citation publication-type="journal"><person-group><name><surname>Tong</surname><given-names>Junbo</given-names></name><name><surname>Tshernyshev</surname><given-names>Sergei E.</given-names></name><name><surname>Liu</surname><given-names>Haoyu</given-names></name><name><surname>Yang</surname><given-names>Yuxia</given-names></name></person-group><article-title>﻿First record of the genus <italic><tp:taxon-name><tp:taxon-name-part taxon-name-part-type="genus" reg="Sceloattalus">Sceloattalus</tp:taxon-name-part></tp:taxon-name></italic> Wittmer, 1966 (<tp:taxon-name><tp:taxon-name-part taxon-name-part-type="order">Coleoptera</tp:taxon-name-part></tp:taxon-name>, <tp:taxon-name><tp:taxon-name-part taxon-name-part-type="family">Malachiidae</tp:taxon-name-part></tp:taxon-name>) from China, with description of a new species</article-title><source>Zookeys</source><day>27</day><month>09</month><year>2023</year><volume>1181</volume><fpage>1</fpage><lpage>7</lpage><pub-id pub-id-type="doi">10.3897/zookeys.1181.107115</pub-id></mixed-citation></tp:treatment-meta><tp:nomenclature><label>﻿Genus</label><tp:taxon-name>
            <object-id xmlns:xlink="http://www.w3.org/1999/xlink" content-type="arpha" xlink:type="simple">51717191-9A99-56BF-BD91-0013CB120934</object-id>
            <tp:taxon-name-part taxon-name-part-type="genus" reg="Sceloattalus">Sceloattalus</tp:taxon-name-part>
          </tp:taxon-name><tp:taxon-authority>Wittmer, 1966</tp:taxon-authority><tp:nomenclature-citation-list><tp:nomenclature-citation><tp:taxon-name>
                <tp:taxon-name-part taxon-name-part-type="genus" reg="Sceloattalus">Sceloattalus</tp:taxon-name-part>
              </tp:taxon-name><comment>Wittmer, 1966: 236. Type species: <tp:taxon-name><tp:taxon-name-part taxon-name-part-type="genus" reg="Sceloattalus">Sceloattalus</tp:taxon-name-part><tp:taxon-name-part taxon-name-part-type="species" reg="nepalensis">nepalensis</tp:taxon-name-part></tp:taxon-name> Wittmer, 1966, by original designation.</comment></tp:nomenclature-citation></tp:nomenclature-citation-list></tp:nomenclature><tp:treatment-sec sec-type="diagnosis" id="SECID0EFIAC"><title>Diagnosis.</title><p>Body medium-sized to large, 4.6–6.5 mm in length. Pronotum uniformly yellow, elytra black usually with blue-metallic lustre, except for <italic><tp:taxon-name><tp:taxon-name-part taxon-name-part-type="genus" reg="Sceloattalus">S.</tp:taxon-name-part><tp:taxon-name-part taxon-name-part-type="species" reg="nigroprominens">nigroprominens</tp:taxon-name-part></tp:taxon-name></italic> sp. nov. (Fig. <xref ref-type="fig" rid="F1">1A, B</xref>). Antennae simple and slender. Elytra lacking specialized structures. Male hind tibiae strongly dilated on outer side, and tarsomere 2 of fore tarsi produced in a spur-like comb; both simple in female (Fig. <xref ref-type="fig" rid="F2">2A, F</xref>). Ultimate abdominal ventrite (apical sternite) short and transverse with a terminal emargination (Fig. <xref ref-type="fig" rid="F2">2C</xref>).</p><fig id="F1" position="float" orientation="portrait"><object-id xmlns:xlink="http://www.w3.org/1999/xlink" content-type="doi" xlink:type="simple">10.3897/zookeys.1181.107115.figure1</object-id><object-id xmlns:xlink="http://www.w3.org/1999/xlink" content-type="arpha" xlink:type="simple">B0631EEC-76BA-5788-92C3-350D33729C9C</object-id><label>Figure 1.</label><caption><p>Habitus of <italic><tp:taxon-name><tp:taxon-name-part taxon-name-part-type="genus" reg="Sceloattalus">Sceloattalus</tp:taxon-name-part><tp:taxon-name-part taxon-name-part-type="species" reg="nigroprominens">nigroprominens</tp:taxon-name-part></tp:taxon-name></italic> Tong &amp; Yang, sp. nov., dorsal views <bold>A</bold> holotype, male <bold>B</bold> paratype, female. Scale bars: 1.0 mm.</p></caption><graphic xmlns:xlink="http://www.w3.org/1999/xlink" xlink:href="zookeys-1181-001_article-107115__-g001.jpg" position="float" orientation="portrait" xlink:type="simple" id="oo_912158.jpg"><uri content-type="original_file" xlink:type="simple">https://binary.pensoft.net/fig/912158</uri></graphic></fig><fig id="F2" position="float" orientation="portrait"><object-id xmlns:xlink="http://www.w3.org/1999/xlink" content-type="doi" xlink:type="simple">10.3897/zookeys.1181.107115.figure2</object-id><object-id xmlns:xlink="http://www.w3.org/1999/xlink" content-type="arpha" xlink:type="simple">2AD841B4-9C0D-5B5E-A59A-CFDB6278BDB9</object-id><label>Figure 2.</label><caption><p><italic><tp:taxon-name><tp:taxon-name-part taxon-name-part-type="genus" reg="Sceloattalus">Sceloattalus</tp:taxon-name-part><tp:taxon-name-part taxon-name-part-type="species" reg="nigroprominens">nigroprominens</tp:taxon-name-part></tp:taxon-name></italic> Tong &amp; Yang, sp. nov. <bold>A–F</bold>, holotype, male <bold>A</bold> fore tarsi <bold>B</bold> pygidium (apical tergite) <bold>C</bold> ultimate abdominal ventrite (apical sternite) <bold>D</bold> male genitalia, lateral view <bold>E</bold> male genitalia, ventral view <bold>F</bold> hind tibia <bold>G–I</bold> paratype, female <bold>G</bold> pygidium (apical tergite) <bold>H</bold> ultimate abdominal ventrite (apical sternite) <bold>I</bold> ovipositor. Scale bars: 0.2 mm.</p></caption><graphic xmlns:xlink="http://www.w3.org/1999/xlink" xlink:href="zookeys-1181-001_article-107115__-g002.jpg" position="float" orientation="portrait" xlink:type="simple" id="oo_912159.jpg"><uri content-type="original_file" xlink:type="simple">https://binary.pensoft.net/fig/912159</uri></graphic></fig></tp:treatment-sec><tp:treatment-sec sec-type="distribution" id="SECID0EMLAC"><title>Distribution.</title><p>China (Xizang), Nepal, India (West Bengal).</p></tp:treatment-sec></tp:taxon-treatment>
